# Supplementary material for: Public health impacts of secondary particulate formation from aromatic hydrocarbons in gasoline
Source: Environ Health. 2013 Feb 20;12:19. doi: 10.1186/1476-069X-12-19 (PMC3652775; doi:10.1186/1476-069X-12-19)
Supplement: Additional file 1: Table S1 — Comparison of Observed SOA Measurements and Unadjusted CMAQv5.0 Predictions. [file 1476-069X-12-19-S1.xlsx]

## Sheet: S1
Table S1: Comparison of Observed SOA Measurements and Unadjusted CMAQv5.0 Predictions
State	Nearest Grid ID	Month	Location	Reference	Latitude	Longitude	Observed SOA Measurement (µg C / m3)	Season	CMAQv5.0 Results (µg C / m3)	region	Ratio of Observed to Predicted
AL	37927	May	Centerville, AL	Kleindienst et al. 2010	32.902	-87.25	0.275	Spring	0.0587156	South	4.68359
AL	37927	Aug	Centerville, AL	Kleindienst et al. 2010	32.902	-87.25	0.1	Summer	0.0921189	South	1.08555
AL	40684	May	Birmingham, AL	Kleindienst et al. 2010	33.553	-86.815	0.2115	Spring	0.0697327	South	3.03301
AL	40684	Aug	Birmingham, AL	Kleindienst et al. 2010	33.553	-86.815	0.14	Summer	0.110053	South	1.27212
CA	49625	May	Pasadena CA	Kleindienst unpublished	34.1406	-118.123	0.0789984	Spring	0.112212	West	0.704013
CA	49625	Jun	Pasadena CA	Kleindienst unpublished	34.1406	-118.123	0.177038	Summer	0.129114	West	1.37118
CA	55589	May	Bakersfield, CA	Kleindienst unpublished	35.35	-118.97	0.0384939	Spring	0.0523835	West	0.734847
CA	55589	Jun	Bakersfield, CA	Kleindienst unpublished	35.35	-118.97	0.0676788	Summer	0.0611396	West	1.10696
FL	27373	May	Pensacola, FL	Kleindienst et al. 2010	30.4365	-87.2566	0.2775	Spring	0.06999	South	3.96485
FL	27373	Aug	Pensacola, FL	Kleindienst et al. 2010	30.4365	-87.2566	0.14	Summer	0.0861389	South	1.62528
GA	42997	May	Atlanta, GA	Kleindienst et al. 2010	33.776	-84.413	0.1825	Spring	0.082121	South	2.22233
GA	42997	Aug	Atlanta, GA	Kleindienst et al. 2010	33.776	-84.413	0.19	Summer	0.123964	South	1.53271
IL	67747	Feb	Bondville	Lewandowski et al. 2008	40.0519	-88.3722	0.101396	Winter	0.0298876	Midwest	3.39258
IL	67747	Mar	Bondville	Lewandowski et al. 2008	40.0519	-88.3722	0.0989087	Spring	0.0276826	Midwest	3.57296
IL	67747	Apr	Bondville	Lewandowski et al. 2008	40.0519	-88.3722	0.0491452	Spring	0.0385941	Midwest	1.27339
IL	67747	May	Bondville	Lewandowski et al. 2008	40.0519	-88.3722	0.204947	Spring	0.0339315	Midwest	6.04003
IL	67747	Jun	Bondville	Lewandowski et al. 2008	40.0519	-88.3722	0.218224	Summer	0.0532191	Midwest	4.10048
IL	67747	Jul	Bondville	Lewandowski et al. 2008	40.0519	-88.3722	0.304696	Summer	0.0794803	Midwest	3.83361
IL	67747	Aug	Bondville	Lewandowski et al. 2008	40.0519	-88.3722	0.231194	Summer	0.0883912	Midwest	2.61557
IL	67747	Sep	Bondville	Lewandowski et al. 2008	40.0519	-88.3722	0.0365136	Fall	0.0513233	Midwest	0.711443
IL	67747	Oct	Bondville	Lewandowski et al. 2008	40.0519	-88.3722	0.108172	Fall	0.0263263	Midwest	4.10889
IL	67747	Nov	Bondville	Lewandowski et al. 2008	40.0519	-88.3722	0.123843	Fall	0.0435969	Midwest	2.84064
IL	67747	Dec	Bondville	Lewandowski et al. 2008	40.0519	-88.3722	0.132633	Winter	0.0303616	Midwest	4.36845
IL	76470	Mar	Northbrook	Lewandowski et al. 2008	42.1406	-87.7994	0.0949493	Spring	0.028526	Midwest	3.32852
IL	76470	Apr	Northbrook	Lewandowski et al. 2008	42.1406	-87.7994	0.0887025	Spring	0.0361929	Midwest	2.45082
IL	76470	May	Northbrook	Lewandowski et al. 2008	42.1406	-87.7994	0.180796	Spring	0.0366617	Midwest	4.93147
IL	76470	Jun	Northbrook	Lewandowski et al. 2008	42.1406	-87.7994	0.155333	Summer	0.0516745	Midwest	3.00598
IL	76470	Jul	Northbrook	Lewandowski et al. 2008	42.1406	-87.7994	0.317319	Summer	0.0807278	Midwest	3.93073
IL	76470	Aug	Northbrook	Lewandowski et al. 2008	42.1406	-87.7994	0.16401	Summer	0.080921	Midwest	2.02679
IL	76470	Sep	Northbrook	Lewandowski et al. 2008	42.1406	-87.7994	0.213186	Fall	0.0506022	Midwest	4.21297
IL	76470	Oct	Northbrook	Lewandowski et al. 2008	42.1406	-87.7994	0.0833183	Fall	0.0243202	Midwest	3.42589
IL	76470	Nov	Northbrook	Lewandowski et al. 2008	42.1406	-87.7994	0.102806	Fall	0.0429066	Midwest	2.39605
IL	76470	Dec	Northbrook	Lewandowski et al. 2008	42.1406	-87.7994	0.0778223	Winter	0.0285975	Midwest	2.72129
IL	76470	Jan	Northbrook	Lewandowski et al. 2008	42.1406	-87.7994	0.0342437	Winter	0.0246585	Midwest	1.38872
IL	76470	Feb	Northbrook	Lewandowski et al. 2008	42.1406	-87.7994	0.0752416	Winter	0.0285375	Midwest	2.63658
MI	79256	Jan	Detroit	Lewandowski et al. 2008	42.3075	-83.1496	0.0727472	Winter	0.0229071	Midwest	3.17575
MI	79256	Feb	Detroit	Lewandowski et al. 2008	42.3075	-83.1496	0.0725599	Winter	0.0313584	Midwest	2.31389
MI	79256	Mar	Detroit	Lewandowski et al. 2008	42.3075	-83.1496	0.133971	Spring	0.0348808	Midwest	3.84081
MI	79256	Apr	Detroit	Lewandowski et al. 2008	42.3075	-83.1496	0.185797	Spring	0.040719	Midwest	4.56292
MI	79256	May	Detroit	Lewandowski et al. 2008	42.3075	-83.1496	0.259534	Spring	0.0547459	Midwest	4.74071
MI	79256	Jun	Detroit	Lewandowski et al. 2008	42.3075	-83.1496	0.212959	Summer	0.0631988	Midwest	3.36967
MI	79256	Jul	Detroit	Lewandowski et al. 2008	42.3075	-83.1496	0.371097	Summer	0.0923935	Midwest	4.01648
MI	79256	Aug	Detroit	Lewandowski et al. 2008	42.3075	-83.1496	0.393036	Summer	0.0824272	Midwest	4.76828
MI	79256	Sep	Detroit	Lewandowski et al. 2008	42.3075	-83.1496	0.261325	Fall	0.051447	Midwest	5.07949
MI	79256	Oct	Detroit	Lewandowski et al. 2008	42.3075	-83.1496	0.16106	Fall	0.0292117	Midwest	5.51356
MI	79256	Nov	Detroit	Lewandowski et al. 2008	42.3075	-83.1496	0.113952	Fall	0.0475443	Midwest	2.39675
MI	79256	Dec	Detroit	Lewandowski et al. 2008	42.3075	-83.1496	0.0674962	Winter	0.0295734	Midwest	2.28233
MO	61310	Feb	St Louis	Lewandowski et al. 2008	38.6122	-90.1603	0.127074	Winter	0.0394556	Midwest	3.22069
MO	61310	Mar	St Louis	Lewandowski et al. 2008	38.6122	-90.1603	0.0408672	Spring	0.0328575	Midwest	1.24377
MO	61310	Apr	St Louis	Lewandowski et al. 2008	38.6122	-90.1603	0.0523796	Spring	0.0454186	Midwest	1.15326
MO	61310	May	St Louis	Lewandowski et al. 2008	38.6122	-90.1603	0.0877349	Spring	0.0366455	Midwest	2.39415
MO	61310	Jun	St Louis	Lewandowski et al. 2008	38.6122	-90.1603	0.180186	Summer	0.0638051	Midwest	2.82401
MO	61310	Jul	St Louis	Lewandowski et al. 2008	38.6122	-90.1603	0.279486	Summer	0.0891085	Midwest	3.13647
MO	61310	Aug	St Louis	Lewandowski et al. 2008	38.6122	-90.1603	0.213042	Summer	0.0836738	Midwest	2.5461
MO	61310	Sep	St Louis	Lewandowski et al. 2008	38.6122	-90.1603	0.235488	Fall	0.0633194	Midwest	3.71905
MO	61310	Oct	St Louis	Lewandowski et al. 2008	38.6122	-90.1603	0.291236	Fall	0.035486	Midwest	8.20709
MO	61310	Nov	St Louis	Lewandowski et al. 2008	38.6122	-90.1603	0.267963	Fall	0.0464	Midwest	5.77505
MO	61310	Dec	St Louis	Lewandowski et al. 2008	38.6122	-90.1603	0.16967	Winter	0.0360762	Midwest	4.7031
NC	54969	Apr	RTP	Offenberg et al. 2011	35.894	-78.877	0.0484177	Spring	0.0716881	East	0.675394
NC	54969	Jul	RTP	Offenberg et al. 2011	35.894	-78.877	0.300844	Summer	0.110479	East	2.72308
NC	54969	Aug	RTP	Offenberg et al. 2011	35.894	-78.877	0.201266	Summer	0.126129	East	1.59571
NC	54969	May	RTP	Offenberg et al. 2011	35.894	-78.877	0.138291	Spring	0.0702682	East	1.96805
NC	54969	Jun	RTP	Offenberg et al. 2011	35.894	-78.877	0.151899	Summer	0.063767	East	2.38209
NC	54969	Nov	RTP	Offenberg et al. 2011	35.894	-78.877	0.0670886	Fall	0.0548837	East	1.22238
NC	54969	Dec	RTP	Offenberg et al. 2011	35.894	-78.877	0.0392405	Winter	0.0688881	East	0.569627
NC	54969	Sep	RTP	Offenberg et al. 2011	35.894	-78.877	0.0822785	Fall	0.0817372	East	1.00662
NC	54969	Oct	RTP	Offenberg et al. 2011	35.894	-78.877	0.0679325	Fall	0.0577155	East	1.17702
OH	69151	Feb	Cincinnati	Lewandowski et al. 2008	40.0519	-84.5042	0.0249175	Winter	0.0346211	Midwest	0.719721
OH	69151	Mar	Cincinnati	Lewandowski et al. 2008	40.0519	-84.5042	0.0218383	Spring	0.0307544	Midwest	0.710085
OH	69151	Apr	Cincinnati	Lewandowski et al. 2008	40.0519	-84.5042	0.0870004	Spring	0.0431274	Midwest	2.01729
OH	69151	May	Cincinnati	Lewandowski et al. 2008	40.0519	-84.5042	0.37749	Spring	0.0414219	Midwest	9.11328
OH	69151	Jun	Cincinnati	Lewandowski et al. 2008	40.0519	-84.5042	0.408656	Summer	0.0682088	Midwest	5.99126
OH	69151	Jul	Cincinnati	Lewandowski et al. 2008	40.0519	-84.5042	0.309026	Summer	0.0973054	Midwest	3.17584
OH	69151	Aug	Cincinnati	Lewandowski et al. 2008	40.0519	-84.5042	0.152712	Summer	0.101386	Midwest	1.50624
OH	69151	Sep	Cincinnati	Lewandowski et al. 2008	40.0519	-84.5042	0.319299	Fall	0.0586287	Midwest	5.44612
OH	69151	Nov	Cincinnati	Lewandowski et al. 2008	40.0519	-84.5042	0.072594	Fall	0.0446069	Midwest	1.62742
OH	69151	Dec	Cincinnati	Lewandowski et al. 2008	40.0519	-84.5042	0.0474975	Winter	0.0361318	Midwest	1.31457
