# Supplementary material for: Public health impacts of secondary particulate formation from aromatic hydrocarbons in gasoline
Source: Environ Health. 2013 Feb 20;12:19. doi: 10.1186/1476-069X-12-19 (PMC3652775; doi:10.1186/1476-069X-12-19)
Supplement: Additional file 2: Table S2 — US EPA's SPECIATE Database Used to Determine the Fraction of Anthropogenic SOA from Aromatic Hydrocarbons in Gasoline. [file 1476-069X-12-19-S2.xlsx]

## Sheet: S2
Table S2: US EPA's SPECIATE Database Used to Determine the Fraction of Anthropogenic SOA from Aromatic Hydrocarbons in Gasoline
	COMPOUND ID			717	522	302	507	449	620	89	30	44	94	80	608	301	455	663	51	25
	CAS NUMBER			108-88-3	108-38-3; 106-42-3	71-43-2	1330-20-7	100-41-4	95-47-6	620-14-4	95-63-6	108-67-8	622-96-8	611-14-3	103-65-1	100-52-7	107-21-1	108-95-2	141-93-5	526-73-8
SCC TIER2 CODE	Source Classification Tier	TOG (ton/yr)	Aromatic VOC (ton/yr)	Toluene	M & p-xylene	Benzene	Isomers of xylene	Ethylbenzene	O-xylene	1-Methyl-3-ethylbenzene (3-Ethyltoluene)	1,2,4-trimethylbenzene (1,3,4-trimethylbenzene)	1,3,5-trimethylbenzene	1-Methyl-4-ethylbenzene	1-Methyl-2-ethylbenzene	N-propylbenzene	Benzaldehyde	Ethylene glycol	Phenol (carbolic acid)	1,3-diethylbenzene (meta)	1,2,3-trimethylbenzene
2201	Mobile Sources;Highway Vehicles - Gasoline	3.95345e+06	1.1598e+06	401877	219739	154044	0	86959.1	82017.8	59118.5	52961.9	22855.8	24276.4	16859.4	13888.3	9884.65	0	0	7605.78	7715.04
2282	Mobile Sources;Pleasure Craft	2.3283e+06	696310	219848	126730	99086.5	0	48721	49019.1	38253.6	32797.5	17115.7	16980.4	13867.8	10960.6	9773.73	0	0	7478.79	5677.25
2401	Solvent Utilization;Surface Coating	1.51192e+06	319337	142987	0.116151	613.342	131185	6291.83	369.996	0.0268042	2566.48	1319.91	0	554.439	537.994	0.0178695	32470.6	0.393128	166.801	272.521
2265	Mobile Sources;Off-highway Vehicle Gasoline, 4-Stroke	1.14184e+06	318988	106474	58809.9	44259.2	0	22809.1	22342.7	16769.2	14716.3	7035.23	7161.4	5477.67	4418.52	3574.09	0	0	2763.45	2376.68
2260	Mobile Sources;Off-highway Vehicle Gasoline, 2-Stroke	1.07212e+06	316189	99570.6	57336.6	45135.3	0	21968.7	22220.5	17416.9	14905.5	7853.96	7755.83	6391.74	5045.66	4505.07	0	0	3471.72	2611.37
2501	Storage and Transport;Petroleum and Petroleum Product Storage	1.14494e+06	143377	53528.2	25833.5	14294	0	7242.5	9546.35	7356.35	10647	3800.68	3117.41	2620.73	2340.15	0	0	0	629.761	2420.32
402	Petroleum and Solvent Evaporation;Surface Coating Operations	276894	72967.7	34828.3	2641.15	327.909	29088.4	2355.01	1317.21	10.0066	548.344	43.7522	48.4795	10.1687	17.388	74.1873	1625.35	8.76918	7.60966	15.6763
2440	Solvent Utilization;Miscellaneous Industrial	722928	61664.3	37328	0	0	21474.5	574.177	0	0	106.397	0	0	0	0	0	0	2181.14	0	0
2415	Solvent Utilization;Degreasing	474768	55360.7	25839.8	1608.77	473.169	27334.9	0	80.4388	0	0	0	0	0	23.6585	0	0	0	0	0
2104	Stationary Source Fuel Combustion;Residential	762092	50921.8	6623.95	2958.58	16816.8	0	1190.26	843.523	0	0	0	0	0	0	1919.76	0	20569	0	0
2460	Solvent Utilization;Miscellaneous Non-industrial: Consumer and Commercial	752326	42821.1	23607.5	0	0	16986	394.422	0	0	104.522	0	0	0	0	0	0	1728.61	0	0
2465	Solvent Utilization;Miscellaneous Non-industrial: Consumer	639115	37416.2	21366.2	0	0	14314.7	320.944	0	0	79.1062	0	0	0	0	0	0	1335.31	0	0
307	Industrial Processes;Pulp and Paper and Wood Products	175226	26160.7	7137.31	6899.48	4344.68	800.349	3721.52	1944.09	99.2406	116.622	113.56	161.363	117.317	91.8187	12.1893	227.036	267.901	106.222	0
2267	Mobile Sources;LPG	76392.3	23059.3	7108.68	4153.8	3348.52	0	1586.35	1621.02	1287.99	1092.59	592.526	580.429	487.776	382.849	350.992	0	0	270.084	195.716
2630	Waste Disposal, Treatment, and Recovery;Wastewater Treatment	171577	19576.9	8372.95	0	686.308	10088.7	0	0	0	0	0	0	0	0	0	0	428.942	0	0
399	Industrial Processes;Miscellaneous Manufacturing Industries	49716.9	18357.1	12760.7	3215.89	161.426	1.42451	1173.97	1041.5	0	0	0	0	0	0	0	0	2.19155	0	0
2310	Industrial Processes;Oil and Gas Production: SIC 13	501697	17708	1824.58	8887.57	1413.34	0	2434.42	3146.59	0	1.50489	0	0	0	0	0	0	0	0	0
2620	Waste Disposal, Treatment, and Recovery;Landfills	4.16289e+06	17485.9	14987.9	0	832.66	1248.99	416.33	0	0	0	0	0	0	0	0	0	0	0	0
2280	Mobile Sources;Marine Vessels, Commercial	85058.3	15592.8	4533.92	5437.69	1519.55	0	1318.31	1336.32	3.15168	936.181	289.732	1.35493	1.08983	212.731	1.79675	0	0	0.29455	0.677464
301	Industrial Processes;Chemical Manufacturing	165447	14857.3	5822.2	123.652	5778.08	980.793	678.322	433.104	14.1005	31.6147	33.3466	0	12.6878	12.8464	23.7322	325.064	582.04	3.06621	2.69615
2270	Mobile Sources;Off-highway Vehicle Diesel	235717	14511.3	3535.33	1303.55	3313.34	0	538.926	767.025	340.037	964.172	314.596	290.937	124.657	162.768	2749.12	0	0	0	106.849
306	Industrial Processes;Petroleum Industry	134864	13970.1	6157.15	0.021128	6060.44	113.207	894.748	362.214	0.00702391	284.016	0.00917214	0	0.00214823	0	0.00325046	0.0601334	98.2554	0	0.00214823
101	External Combustion Boilers;Electric Generation	56077.9	13125.2	3352.05	4420.39	2244.2	0	2131.26	977.295	0	0	0	0	0	0	0	0	0	0	0
2230	Mobile Sources;Highway Vehicles - Diesel	177673	10923.4	2696.98	1578.87	1856.71	0	318.478	562.438	142.304	596.309	176.184	352.369	0	67.7636	2574.97	0	0	0	0
490	Petroleum and Solvent Evaporation;Organic Solvent Evaporation	35447.7	9846.74	1437.2	3.46906	7198.94	0	491.267	333.029	0	382.839	0	0	0	0	0	0	0	0	0
2301	Industrial Processes;Chemical Manufacturing: SIC 28	119673	8993.99	494.004	0	8284.87	0	145.539	42.7857	0	26.787	0	0	0	0	0	0	0	0	0
2801	Miscellaneous Area Sources;Agriculture Production - Crops	175759	8188.29	2232.79	613.926	3080.24	0	349.624	255.661	207.005	254.531	55.4488	86.0876	41.2888	81.409	828.038	0	0	23.2316	79.0087
2505	Storage and Transport;Petroleum and Petroleum Product Transport	144990	7870.52	3235.86	1059.74	1945.98	0	336.369	362.288	201.229	318.98	97.2684	77.4206	74.9171	71.2616	0	0	0	18.5842	70.6242
102	External Combustion Boilers;Industrial	62537.3	7042.46	676.199	236.268	5963.84	0	113.915	52.2361	0	0	0	0	0	0	0	0	0	0	0
403	Petroleum and Solvent Evaporation;Petroleum Product Storage at Refineries	49599.3	6927.69	1304.25	90.5918	4662.3	0	330.496	231.733	17.202	256.07	8.31499	6.61827	6.40425	6.09173	0	0	0	1.58866	6.03726
309	Industrial Processes;Fabricated Metal Products	10548.1	6711.53	65.3231	4172.71	126.431	4.62943	106.757	2096.18	0.198404	133.616	0.198404	0	0	0	0.13227	2.44699	2.90993	0	0
302	Industrial Processes;Food and Agriculture	107146	6427.64	1666.8	105.92	2341.08	570.311	529.578	480.696	24.4419	8.14729	24.4419	0	0	0	16.2946	301.45	358.482	0	0
2601	Waste Disposal, Treatment, and Recovery;On-site Incineration	80782.3	6220.23	0	0	6220.23	0	0	0	0	0	0	0	0	0	0	0	0	0	0
304	Industrial Processes;Secondary Metal Production	30948.2	6205.92	1457.81	7.77106	3507.62	41.852	38.8552	526.543	1.79332	0.597774	1.79332	0	0	0	1.19555	22.1176	597.977	0	0
405	Petroleum and Solvent Evaporation;Printing/Publishing	61743.2	5781.67	4982.24	222.757	103.048	0	38.0491	54.2982	0	0	122.865	0	93.5356	90.7613	0.000538571	0	0	28.14	45.9751
404	Petroleum and Solvent Evaporation;Petroleum Liquids Storage (non-Refinery)	95276.5	3778.6	812.183	137.464	2285.23	1.12284	178.349	137.981	26.1106	145.663	12.6461	10.0273	9.70306	9.22956	0.0320812	0.5935	0.705785	2.40697	9.147
305	Industrial Processes;Mineral Products	49695.6	3488.39	972.63	45.9858	1526.44	231.955	216.786	196.149	9.94089	3.31363	9.94089	0	0	0	6.64559	122.604	145.996	0	0
2285	Mobile Sources;Railroad Equipment	51205.9	3198.18	794.945	464.844	541.586	0	95.9675	165.871	44.1994	174.071	51.9757	102.563	1.10541	20.3348	739.685	0	0	0.558826	0.474698
501	Waste Disposal;Solid Waste Disposal - Government	527163	2975.61	2029.02	4.96723	518.371	338.814	56.28	4.89524	0.552804	1.65125	0.643359	0.941764	0	0.181108	6.9971	2.12721	10.1706	0	0
2306	Industrial Processes;Petroleum Refining: SIC 29	18272.2	2879.83	1164.58	0	1395.76	0	185.508	75.0867	0	58.8915	0	0	0	0	0	0	0	0	0
2102	Stationary Source Fuel Combustion;Industrial	43851.7	2753.24	777.743	577.946	931.573	3.31543	279.858	129.798	1.65771	1.65771	3.31543	0	1.65771	0	3.67589	0	39.3846	0	1.65771
2275	Mobile Sources;Aircraft	53444.8	2540.97	342.531	150.526	896.975	0	92.9722	88.5448	102.779	0	36.0511	42.7847	43.6343	35.5198	250.456	0	387.374	0	70.8239
303	Industrial Processes;Primary Metal Production	26298.8	2527.38	422.932	7.52927	1754.54	41.9497	38.9252	99.176	2.2856	1.30994	2.74233	0	0	0.091346	1.15835	21.4295	133.042	0	0.274038
401	Petroleum and Solvent Evaporation;Organic Solvent Evaporation	23985.1	2270.57	1229.25	80.085	16.1734	917.822	2.16374	21.4259	0	0	0	0	0	3.65015	0	0	0	0	0
406	Petroleum and Solvent Evaporation;Transportation and Marketing of Petroleum Products	35224.9	1988.15	875.158	280.318	431.427	0	76.9005	87.7003	53.2278	74.9491	25.729	20.4789	19.8167	18.8496	0	0	0	4.91576	18.6812
2640	Waste Disposal, Treatment, and Recovery;TSDFs	25106.1	1965.81	512.164	32.6379	707.992	175.743	163.189	148.126	7.53182	2.51061	7.53182	0	0	0	5.02121	92.8925	110.467	0	0
2425	Solvent Utilization;Graphic Arts	211943	1602.45	1593.54	8.91423	0	0	0	0	0	0	0	0	0	0	0	0	0	0	0
2103	Stationary Source Fuel Combustion;Commercial/Institutional	23837.9	1566.89	483.579	0.267582	821.167	0	146.524	112.793	0	0	0	0	0	0	0.218525	0	2.34134	0	0
407	Petroleum and Solvent Evaporation;Organic Chemical Storage	8768.78	1071.83	377.146	4.08895	408.65	32.126	59.3244	57.602	0.955534	15.8536	0.96001	0.00714527	0.0120288	0.00213923	0.629063	74.6585	39.5744	0.0442945	0.198235
390	Industrial Processes;In-process Fuel Use	8860.73	976.887	237.677	196.937	269.035	17.9172	116.884	64.0651	0.767882	0.255961	0.767882	0	0	0	4.89414	9.47054	58.2148	0	0
202	Internal Combustion Engines;Industrial	375416	942.831	125.405	0.207798	516.524	57.524	31.0725	31.1397	30.4582	30.6003	58.3009	0.727461	29.3592	0.455248	1.21626	0	0.505376	0.146405	29.1899
504	Waste Disposal;Site Remediation	130890	888.662	548.08	5.94507	154.228	69.9109	42.3584	26.9815	1.37194	0.457313	1.37194	0	0	0	0.914627	16.9206	20.1218	0	0
103	External Combustion Boilers;Commercial/Institutional	6879.43	780.92	100.522	0.000185013	564.66	0	65.3961	50.3404	0	0	0	0	0	0	0.000151094	0	0.00161887	0	0
502	Waste Disposal;Solid Waste Disposal - Commercial/Institutional	36044.7	686.003	121.126	0.0872353	460.51	59.3847	0.436177	0.395914	0.0201312	0.00671041	0.0201312	0	0	0	0.0134208	0.248285	43.7542	0	0
313	Industrial Processes;Electrical Equipment	8674.51	668.519	10.2166	0.646158	643.54	3.47931	3.23079	2.93256	0.149113	0.0497045	0.149113	0	0	0	0.0994089	1.83907	2.187	0	0
2840	Miscellaneous Area Sources;Automotive Repair Shops	1717.26	666.298	222.557	0	0	440.993	0	0	0	0	0	0	0	0	0	2.74762	0	0	0
408	Petroleum and Solvent Evaporation;Organic Chemical Transportation	2349.98	663.164	96.5841	0	485.27	0	33.1347	22.3248	0	25.8498	0	0	0	0	0	0	0	0	0
312	Industrial Processes;Machinery, Miscellaneous	1411.39	559.616	391.802	99.3618	0	0	36.2727	32.1797	0	0	0	0	0	0	0	0	0	0	0
2810	Miscellaneous Area Sources;Other Combustion	8144.47	541.385	140.551	9.56969	196.17	47.4653	44.6321	40.5381	2.19459	0.676364	2.08714	0.0688953	0.0702631	0.0571969	1.7776	25.0254	30.3868	0	0.114046
2680	Waste Disposal, Treatment, and Recovery;Composting	6642.73	520.126	135.512	8.63555	187.325	46.4991	43.1778	39.1921	1.99282	0.664273	1.99282	0	0	0	1.32855	24.5781	29.228	0	0
2399	Industrial Processes;Industrial Processes: NEC	6284.89	492.107	128.212	8.17035	177.234	43.9942	40.8518	37.0808	1.88547	0.628489	1.88547	0	0	0	1.25698	23.2541	27.6535	0	0
308	Industrial Processes;Rubber and Miscellaneous Plastics Products	46575.9	483.212	110.74	5.35268	249.149	29.7842	26.8363	24.2929	1.23524	0.411745	1.23524	0	0	0	0.823489	15.2346	18.1168	0	0
385	Industrial Processes;Cooling Tower	5804.22	454.47	118.406	7.54549	163.679	40.6296	37.7274	34.2449	1.74127	0.580422	1.74127	0	0	0	1.16084	21.4756	25.5386	0	0
314	Industrial Processes;Transportation Equipment	4397.01	344.257	89.2401	5.68687	125.093	30.6216	28.4344	25.8097	1.31236	0.437452	1.31236	0	0	0	0.874903	16.1857	19.2479	0	0
503	Waste Disposal;Solid Waste Disposal - Industrial	4184.15	333.333	39.3674	2.12587	240.619	13.2866	10.3872	9.42605	0.478487	0.159495	0.478487	0	0	0	0.361804	5.90133	10.741	0	0
310	Industrial Processes;Oil and Gas Production	120715	293.907	59.656	0	234.251	0	0	0	0	0	0	0	0	0	0	0	0	0	0
2304	Industrial Processes;Secondary Metal Production: SIC 33	464.432	281.91	65.4849	0	161.158	0	0	25.5438	0	0	0	0	0	0	0	0	29.7236	0	0
2307	Industrial Processes;Wood Products: SIC 24	570.69	235.467	149.977	0	0	85.0899	0	0	0	0	0	0	0	0	0	0.399483	0	0	0
204	Internal Combustion Engines;Engine Testing	2167.25	213.804	64.3318	1.45572	65.2764	0.336621	14.39	14.8149	10.555	11.3447	4.84452	4.56885	3.74013	2.84067	7.86237	0	3.79639	0.891843	2.7545
2268	Mobile Sources;CNG	692.253	208.026	64.0749	37.4409	30.3596	0	14.2989	14.6114	11.6097	9.84813	5.34068	5.23164	4.39658	3.45094	3.16384	0	0	2.43442	1.76416
201	Internal Combustion Engines;Electric Generation	29439.3	205.612	5.82616	0.0462376	185.084	2.86047	1.4588	1.45744	1.46181	1.43024	2.87155	0.0131423	1.44364	0.0109108	0.0769332	0	0.118991	0	1.45199
2302	Industrial Processes;Food and Kindred Products: SIC 20	64647.5	204.743	52.1648	15.6398	108.214	0.0138503	14.347	14.3458	0.000593583	0.000197861	0.000593583	0	0	0	0.000395722	0.00732085	0.00870588	0	0
2515	Storage and Transport;Organic Chemical Transport	2198.24	172.122	44.8441	2.85772	61.9904	15.3877	14.2886	12.9696	0.659473	0.219824	0.659473	0	0	0	0.439648	8.1335	9.67226	0	0
330	Industrial Processes;Textile Products	4178.16	149.617	38.9807	2.48407	53.8851	13.3757	12.4203	11.2738	0.573246	0.191082	0.573246	0	0	0	0.382164	7.07004	8.40761	0	0
2199	Stationary Source Fuel Combustion;Total Area Source Fuel Combustion	2051.9	142.809	11.3944	0.725772	130.12	0	0.349315	0.160949	0	0	0	0	0	0	0.00496115	0	0.0531552	0	0
203	Internal Combustion Engines;Commercial/Institutional	31463.2	140.341	19.9407	0	82.6761	5.41818	4.72035	4.78739	4.1438	4.39856	6.0886	0.616788	3.2052	0.375436	0.817913	0	0	0.134084	3.01749
2495	Solvent Utilization;All Solvent User Categories	1692.01	132.485	34.5171	2.19962	47.7148	11.8441	10.9981	9.98289	0.507604	0.169201	0.507604	0	0	0	0.338403	6.26045	7.44486	0	0
2660	Waste Disposal, Treatment, and Recovery;Leaking Underground Storage Tanks	2165.92	127.822	57.0027	19.4703	23.4787	0	5.34133	6.09148	3.6971	5.2058	1.78708	1.42242	1.37642	1.30926	0	0	0	0.341439	1.29756
275	Internal Combustion Engines;Fixed Wing Aircraft L & TO Exhaust	3064.63	121.563	18.4843	4.98951	51.5121	2.72249	4.63746	4.49071	3.40682	0	1.19499	1.41819	1.44635	1.17738	8.30188	0	15.4332	0	2.34761
360	Industrial Processes;Printing and Publishing	1552.16	121.534	31.6641	2.01781	43.7709	10.8651	10.089	9.15775	0.465648	0.155216	0.465648	0	0	0	0.310432	5.743	6.82951	0	0
625	MACT Source Categories;Food and Agricultural Processes	1391.21	108.932	28.3806	1.80857	39.2321	9.73846	9.04285	8.20813	0.417362	0.139121	0.417362	0	0	0	0.278242	5.14747	6.12132	0	0
2305	Industrial Processes;Mineral Processes: SIC 32	1111.56	87.0353	22.6759	1.44503	31.3461	7.78093	7.22515	6.55822	0.333469	0.111156	0.333469	0	0	0	0.222312	4.11278	4.89087	0	0
105	External Combustion Boilers;Space Heaters	1120.83	73.3201	21.4422	0	51.3918	0	0.274614	0.211392	0	0	0	0	0	0	0	0	0	0	0
2309	Industrial Processes;Fabricated Metals: SIC 34	64.2224	60.1057	0.282578	37.9169	0.744979	0	0.931224	19.0162	0	1.2138	0	0	0	0	0	0	0	0	0
2101	Stationary Source Fuel Combustion;Electric Utility	14319.8	48.2396	6.51101	1.20764	25.5481	2.82472	1.99461	1.67935	1.41236	1.41236	2.82472	0	1.41236	0	0	0	0	0	1.41236
320	Industrial Processes;Leather and Leather Products	586.757	45.9431	11.9698	0.762784	16.5466	4.1073	3.81392	3.46187	0.176027	0.0586757	0.176027	0	0	0	0.117351	2.171	2.58173	0	0
410	Petroleum and Solvent Evaporation;Dry Cleaning	572.123	44.7972	11.6713	0.74376	16.1339	4.00486	3.7188	3.37553	0.171637	0.0572123	0.171637	0	0	0	0.114425	2.11685	2.51734	0	0
646	MACT Source Categories;Vinyl-based Resins	545.14	42.6845	11.1209	0.708682	15.373	3.81598	3.54341	3.21633	0.163542	0.054514	0.163542	0	0	0	0.109028	2.01702	2.39862	0	0
288	Internal Combustion Engines;Fugitive Emissions	9410.19	23.5255	3.76408	0	10.3512	1.88204	0.941019	0.941019	0.941019	0.941019	1.88204	0	0.941019	0	0	0	0	0	0.941019
425	Petroleum and Solvent Evaporation;	257.144	20.1344	5.24575	0.334288	7.25147	1.80001	1.67144	1.51715	0.0771434	0.0257145	0.0771434	0	0	0	0.0514289	0.951435	1.13144	0	0
644	MACT Source Categories;Cellulose-based Resins	256.067	20.05	5.22377	0.332887	7.22109	1.79247	1.66444	1.5108	0.0768201	0.0256067	0.0768201	0	0	0	0.0512134	0.947448	1.12669	0	0
2510	Storage and Transport;Organic Chemical Storage	217.469	17.0278	4.43636	0.282709	6.13261	1.52228	1.41355	1.28306	0.0652405	0.0217469	0.0652405	0	0	0	0.0434937	0.804634	0.956861	0	0
641	MACT Source Categories;Styrene or Methacrylate Based Resins	160.936	12.6013	3.2831	0.209217	4.53841	1.12655	1.04609	0.949525	0.0482809	0.0160936	0.0482809	0	0	0	0.0321873	0.595465	0.70812	0	0
2535	Storage and Transport;Bulk Materials Transport	125.218	9.80457	2.55445	0.162783	3.53115	0.876526	0.813917	0.738786	0.0375654	0.0125218	0.0375654	0	0	0	0.0250436	0.463307	0.550959	0	0
685	MACT Source Categories;Miscellaneous Processes (Chemicals)	113.351	8.87537	2.31236	0.147356	3.1965	0.793456	0.736781	0.66877	0.0340053	0.0113351	0.0340053	0	0	0	0.0226702	0.419398	0.498744	0	0
2850	Miscellaneous Area Sources;Health Services	111.454	8.72685	2.27366	0.14489	3.143	0.780178	0.724451	0.657578	0.0334362	0.0111454	0.0334362	0	0	0	0.0222908	0.41238	0.490397	0	0
2312	Industrial Processes;Machinery: SIC 35	110.471	8.64987	2.25361	0.143612	3.11528	0.773296	0.718061	0.651778	0.0331413	0.0110471	0.0331413	0	0	0	0.0220942	0.408742	0.486072	0	0
648	MACT Source Categories;Miscellaneous Polymers	103.036	8.06772	2.10193	0.133947	2.90561	0.721252	0.669734	0.607912	0.0309108	0.0103036	0.0309108	0	0	0	0.0206072	0.381233	0.453358	0	0
645	MACT Source Categories;Miscellaneous Resins	96.216	7.53371	1.96281	0.125081	2.71329	0.673511	0.625404	0.567674	0.0288648	0.0096216	0.0288648	0	0	0	0.0192432	0.355999	0.42335	0	0
681	MACT Source Categories;Consumer Product Manufacturing Facilities	91.7084	7.18077	1.87085	0.119221	2.58618	0.641959	0.596105	0.54108	0.0275125	0.00917084	0.0275125	0	0	0	0.0183417	0.339321	0.403517	0	0
2635	Waste Disposal, Treatment, and Recovery;Soil and Groundwater Remediation	112.245	6.62412	2.95406	1.00901	1.21674	0	0.276805	0.31568	0.191596	0.269781	0.0926123	0.0737143	0.0713307	0.0678497	0	0	0	0.0176945	0.0672434
2325	Industrial Processes;Mining and Quarrying: SIC 14	70.0188	5.48247	1.42838	0.0910245	1.97453	0.490132	0.455122	0.413111	0.0210056	0.00700188	0.0210056	0	0	0	0.0140038	0.25907	0.308083	0	0
315	Industrial Processes;Photo Equip/Health Care/Labs/Air Condit/SwimPools	144.014	4.42957	1.15406	0.0735433	1.59532	0.396002	0.367716	0.333773	0.0169715	0.00565717	0.0169715	0	0	0	0.0113143	0.209315	0.248916	0	0
311	Industrial Processes;Building Construction	52.9689	4.15545	1.08416	0.068363	1.48964	0.368109	0.344374	0.313739	0.0163873	0.0107594	0.0203982	0	0	0.00118418	0.0105174	0.194572	0.231382	0.000878588	0.000993186
316	Industrial Processes;Photographic Film Manufacturing	44.54	3.48748	0.908615	0.0579019	1.25603	0.31178	0.28951	0.262786	0.013362	0.00445399	0.013362	0	0	0	0.00890799	0.164798	0.195976	0	0
649	MACT Source Categories;Fibers Production Processes	44.342	3.47198	0.904578	0.0576447	1.25045	0.310394	0.288223	0.261618	0.0133026	0.0044342	0.0133026	0	0	0	0.00886841	0.164066	0.195105	0	0
2390	Industrial Processes;In-process Fuel Use	32.6491	1.95895	0.652983	0	1.30597	0	0	0	0	0	0	0	0	0	0	0	0	0	0
651	MACT Source Categories;Inorganic Chemicals Manufacturing	23.295	1.824	0.475218	0.0302835	0.65692	0.163065	0.151418	0.137441	0.00698851	0.0023295	0.00698851	0	0	0	0.004659	0.0861916	0.102498	0	0
2650	Waste Disposal, Treatment, and Recovery;Scrap and Waste Materials	396.796	1.66671	1.42861	0	0.0793671	0.119051	0.0396835	0	0	0	0	0	0	0	0	0	0	0	0
280	Internal Combustion Engines;Diesel Marine Vessels	17.8423	1.09696	0.270837	0.158555	0.186455	0	0.0319832	0.056481	0.0142904	0.0598835	0.0176929	0.0353857	0	0.00680494	0.258588	0	0	0	0
684	MACT Source Categories;Miscellaneous Processes (Chemicals)	9.18752	0.719383	0.187425	0.0119438	0.259088	0.0643126	0.0597189	0.0542063	0.00275625	0.000918752	0.00275625	0	0	0	0.0018375	0.0339938	0.0404251	0	0
2841	Miscellaneous Area Sources;Miscellaneous Repair Shops	2.302	0.709016	0.199123	0	0.0347602	0.475133	0	0	0	0	0	0	0	0	0	0	0	0	0
682	MACT Source Categories;Miscellaneous Processes	8.77135	0.686797	0.178935	0.0114028	0.247352	0.0613994	0.0570138	0.051751	0.0026314	0.000877135	0.0026314	0	0	0	0.00175427	0.032454	0.0385939	0	0
2851	Miscellaneous Area Sources;Laboratories	5.20489	0.407543	0.10618	0.00676635	0.146778	0.0364342	0.0338318	0.0307088	0.00156147	0.000520489	0.00156147	0	0	0	0.00104098	0.0192581	0.0229015	0	0
276	Internal Combustion Engines;Rotary Wing Aircraft L & TO Exhaust	8.06325	0.38408	0.0517754	0.0227527	0.135582	0	0.0140532	0.013384	0.0155355	0	0.00544931	0.00646712	0.00659551	0.005369	0.0378575	0	0.0585536	0	0.0107054
2820	Miscellaneous Area Sources;Cooling Towers	3.74881	0.293532	0.0764758	0.00487346	0.105717	0.0262417	0.0243673	0.022118	0.00112464	0.000374881	0.00112464	0	0	0	0.000749763	0.0138706	0.0164948	0	0
631	MACT Source Categories;Agricultural Chemicals Production	3.627	0.283994	0.0739907	0.0047151	0.102281	0.025389	0.0235755	0.0213993	0.0010881	0.0003627	0.0010881	0	0	0	0.000725399	0.0134199	0.0159588	0	0
270	Internal Combustion Engines;Off-highway Diesel Engines	4.15227	0.255284	0.0630291	0.036899	0.0433919	0	0.00744314	0.0131443	0.00332566	0.0139361	0.00411748	0.00823496	0	0.00158365	0.0601786	0	0	0	0
2530	Storage and Transport;Bulk Materials Storage	1.09245	0.0855387	0.0222859	0.00142018	0.030807	0.00764714	0.00710091	0.00644544	0.000327734	0.000109245	0.000327734	0	0	0	0.00021849	0.00404206	0.00480677	0	0
273	Internal Combustion Engines;Off-highway LPG-fueled Engines	1.05047	0.0500376	0.00674525	0.00296421	0.0176635	0	0.00183083	0.00174365	0.00202395	0	0.000709931	0.00084253	0.000859257	0.000699468	0.00493204	0	0.0076283	0	0.00139468
2461	Solvent Utilization;Miscellaneous Non-industrial: Commercial	367233	0.0417606	0.028052	0.000307794	0.00667676	0.00165735	0.00153897	0.00139691	7.10294e-05	2.36765e-05	7.10294e-05	0	0	0	4.73529e-05	0.000876029	0.00104176	0	0
260	Internal Combustion Engines;Off-highway 2-stroke Gasoline Engines	0.0397896	0.00722579	0.00270171	0	0.00136876	0	0.000596843	0.000616738	0.000425748	0.000501349	0.000198948	0.000183032	0.000147221	0.000111411	0.000242716	0	0	3.97896e-05	9.1516e-05
2308	Industrial Processes;Rubber/Plastics: SIC 30	3652.95	0	0	0	0	0	0	0	0	0	0	0	0	0	0	0	0	0	0
2420	Solvent Utilization;Dry Cleaning	65812.3	0	0	0	0	0	0	0	0	0	0	0	0	0	0	0	0	0	0
2430	Solvent Utilization;Rubber/Plastics	16842.8	0	0	0	0	0	0	0	0	0	0	0	0	0	0	0	0	0	0
2610	Waste Disposal, Treatment, and Recovery;Open Burning	177975	0	0	0	0	0	0	0	0	0	0	0	0	0	0	0	0	0	0
2805	Miscellaneous Area Sources;Agriculture Production - Livestock	527396	0	0	0	0	0	0	0	0	0	0	0	0	0	0	0	0	0	0
	All source sectors except biogenic & fires		3.60876e+06	1.28561e+06	540475	468257	257074	218826	206339	141598	135416	62109.2	61087.5	46865.1	38510.2	37342.5	35501.7	29425.3	22587	21742.1
	Summary:
	Source	Aromatic VOC (ton/yr)	% of Total
	Gasoline	2.49131e+06	0.690351
	Solvent Usage	518334	0.143632
	Diesel	25436	0.00704841
	Other	573679	0.158968
	Total	3.60876e+06	1
